# Supplementary material for: Sequence and Structure Properties Uncover the Natural Classification of Protein Complexes Formed by Intrinsically Disordered Proteins via Mutual Synergistic Folding
Source: Int J Mol Sci. 2019 Nov 1;20(21):5460. doi: 10.3390/ijms20215460 (PMC6862064; doi:10.3390/ijms20215460)
Supplement: Supplementary file 1 [file ijms-20-05460-s001.zip]

Archive with 4 entries (3 files):
- ijms-625444-supplementary materials-proofreading/
- ijms-625444-supplementary materials-proofreading/Supplementary Figures S1-S4.docx
- ijms-625444-supplementary materials-proofreading/Supplementary Figures S1-S4.pdf
- ijms-625444-supplementary materials-proofreading/Supplementary Tables S1-S9.xlsx
